# Supplementary material for: Identification of a glycolysis-related lncRNA prognostic signature for clear cell renal cell carcinoma
Source: Biosci Rep. 2021 Aug 27;41(8):BSR20211451. doi: 10.1042/BSR20211451 (PMC8403747; doi:10.1042/BSR20211451)
Supplement: Supplementary Data [file BSR-2021-1451_supp.zip]

Archive with 2 entries (2 files):
- BSR-2021-1451_suppSD1.xlsx
- BSR-2021-1451_suppSD2.xlsx
