# Supplementary material for: Identification of a glycolysis-related lncRNA prognostic signature for clear cell renal cell carcinoma
Source: Biosci Rep. 2021 Aug 27;41(8):BSR20211451. doi: 10.1042/BSR20211451 (PMC8403747; doi:10.1042/BSR20211451)
Supplement: Supplementary Data [file BSR-2021-1451_supp.zip › BSR-2021-1451_suppSD1.xlsx]

## Sheet: Sheet1
glycolysis-related lncRNAs
AC002553.2
AC003070.1
AC004148.2
AC004253.1
AC004492.1
AC004656.1
AC004918.1
AC004918.3
AC005034.5
AC005104.1
AC005253.1
AC005332.5
AC005519.1
AC005674.2
AC005785.1
AC005856.1
AC006064.3
AC006435.2
AC007038.1
AC007292.1
AC007566.1
AC007637.1
AC007878.1
AC007998.3
AC008610.1
AC008735.2
AC008736.1
AC008760.1
AC008770.3
AC008870.2
AC008906.1
AC008969.1
AC009084.1
AC009118.3
AC009120.2
AC009133.1
AC009283.1
AC010186.3
AC010201.2
AC010761.3
AC010776.2
AC010776.3
AC010834.3
AC010883.1
AC010973.2
AC011462.4
AC011472.1
AC011477.2
AC012170.2
AC012181.2
AC012409.3
AC012557.1
AC012615.1
AC012615.6
AC016773.1
AC018645.2
AC018653.3
AC018752.1
AC018926.3
AC020907.4
AC022144.1
AC022150.2
AC022150.4
AC024075.1
AC024075.3
AC024337.2
AC025917.1
AC026401.3
AC027796.4
AC034236.2
AC036214.2
AC037459.3
AC048341.2
AC053513.1
AC053527.1
AC063948.1
AC069281.2
AC073335.2
AC073896.4
AC073957.3
AC074117.1
AC080162.1
AC084018.1
AC084033.3
AC087286.2
AC087481.3
AC087500.1
AC087741.1
AC090589.3
AC090948.1
AC090948.2
AC092118.2
AC092119.2
AC092171.4
AC092279.1
AC092611.2
AC093535.1
AC093752.3
AC096586.2
AC097359.2
AC097376.2
AC097534.2
AC098484.1
AC099850.3
AC100830.2
AC104564.3
AC106782.6
AC107021.2
AC107375.1
AC108010.1
AC108134.3
AC108449.2
AC108673.3
AC109460.2
AC114803.1
AC120498.10
AC124312.2
AC124312.3
AC124312.4
AC124312.5
AC127502.2
AC129510.1
AC132192.2
AC132872.1
AC132872.3
AC135050.3
AC138028.4
AC138696.2
AC139530.1
AC139887.4
AC232271.1
AC234582.1
AC234775.3
AC253536.3
ADAMTS9-AS2
ADORA2A-AS1
AF117829.1
AF127936.1
AF129075.1
AL021707.3
AL021707.6
AL022322.1
AL022328.1
AL022328.2
AL022328.3
AL031670.1
AL031714.1
AL031716.1
AL031846.2
AL035563.1
AL035661.1
AL049552.1
AL049840.1
AL049840.4
AL049840.5
AL049869.3
AL109614.1
AL109811.3
AL117379.1
AL121672.2
AL133243.2
AL133367.1
AL135999.1
AL136295.7
AL139089.1
AL139287.1
AL157392.3
AL161669.3
AL162274.2
AL162586.1
AL163051.2
AL353152.1
AL353622.1
AL353804.1
AL354733.3
AL354836.1
AL355488.1
AL356481.3
AL359504.2
AL359915.2
AL360181.2
AL365330.1
AL390719.2
AL391244.3
AL512791.1
AL513218.1
AL513320.1
AL731571.1
AL928654.2
ALG13-AS1
ANKRD10-IT1
AP000355.1
AP000766.1
AP000873.2
AP001033.2
AP001107.4
AP001160.1
AP001453.2
AP001505.1
AP002807.1
AP003352.1
AP006284.1
AP006621.2
AP006621.4
AP006623.1
ARHGAP27P1-BPTFP1-KPNA2P3
ARMCX5-GPRASP2
ASB16-AS1
ATP1A1-AS1
ATP6V0E2-AS1
C1RL-AS1
CCDC18-AS1
CFLAR-AS1
DLEU2
DM1-AS
EBLN3P
EP300-AS1
FAM13A-AS1
FGD5-AS1
FTX
H19
HCG18
HCG27
HIF1A-AS2
HOTAIRM1
HPN-AS1
IGFL2-AS1
INE1
KMT2E-AS1
LBX2-AS1
LENG8-AS1
LINC00115
LINC00174
LINC00342
LINC00472
LINC00571
LINC00893
LINC01089
LINC01094
LINC01176
LINC01355
LINC01507
LINC01614
LINC01802
LINC02062
LNCSRLR
MALAT1
MCCC1-AS1
MELTF-AS1
MHENCR
MIR210HG
MIR29B2CHG
MIR3936HG
MIR99AHG
MMP25-AS1
N4BP2L2-IT2
NFYC-AS1
NNT-AS1
NPTN-IT1
NR2F2-AS1
OIP5-AS1
OTUD6B-AS1
PAXIP1-AS2
PCED1B-AS1
PDXDC2P-NPIPB14P
PHKA2-AS1
PLBD1-AS1
PRKCZ-AS1
PSMA3-AS1
PTOV1-AS1
PTOV1-AS2
PWAR6
RAD51-AS1
RUSC1-AS1
SCARNA9
SDCBP2-AS1
SH3BP5-AS1
SNHG10
SNHG14
SNHG20
SNHG9
SOS1-IT1
SPINT1-AS1
STAG3L5P-PVRIG2P-PILRB
TAPT1-AS1
TMEM147-AS1
TP53TG1
TRAF3IP2-AS1
TTC28-AS1
U62317.2
Z68871.1
Z83843.1
ZKSCAN2-DT
ZNF213-AS1
ZNF32-AS2
ZNF436-AS1
ZNF528-AS1
