# Supplementary material for: Identification of a glycolysis-related lncRNA prognostic signature for clear cell renal cell carcinoma
Source: Biosci Rep. 2021 Aug 27;41(8):BSR20211451. doi: 10.1042/BSR20211451 (PMC8403747; doi:10.1042/BSR20211451)
Supplement: Supplementary Data [file BSR-2021-1451_supp.zip › BSR-2021-1451_suppSD2.xlsx]

## Sheet: Sheet1
glycolysis-related mRNAs
POLR3K
GPC3
ZNF292
ANKZF1
PPFIA4
ANKZF1
NASP
ANKZF1
PPFIA4
ANKZF1
NASP
ZNF292
PPFIA4
ANKZF1
IDUA
ANKZF1
NASP
PPFIA4
PPFIA4
ANKZF1
PPFIA4
IDUA
ANKZF1
ZNF292
ZNF292
NASP
PPFIA4
ANKZF1
NASP
PPFIA4
ANKZF1
ZNF292
IDUA
ME1
PHKA2
NASP
ANKZF1
GALK2
GNE
ZNF292
ZNF292
IDUA
ANKZF1
ZNF292
NASP
IDUA
ANKZF1
NASP
ZNF292
ANKZF1
IDUA
NASP
ANKZF1
NASP
PPFIA4
ANKZF1
NASP
PPFIA4
ANKZF1
NASP
PPFIA4
ANKZF1
PAXIP1
ZNF292
ZNF292
ZNF292
ZNF292
ZNF292
ZNF292
NASP
PPFIA4
VEGFA
ANKZF1
ANKZF1
NASP
PPFIA4
IDUA
ANKZF1
B3GAT3
ZNF292
PPFIA4
ANKZF1
IDUA
ANKZF1
ZNF292
NASP
ANKZF1
ZNF292
ZNF292
IDUA
ANKZF1
COL5A1
IDUA
NASP
ANKZF1
B4GALT7
KIF20A
CENPA
IDUA
CAPN5
ZNF292
ME2
ZNF292
ZNF292
PPFIA4
ANKZF1
IDUA
ANKZF1
PPFIA4
ZNF292
ANKZF1
ISG20
ZNF292
ZNF292
IDUA
ANKZF1
ZNF292
ANKZF1
NASP
PPFIA4
ANKZF1
IDUA
ANKZF1
ZNF292
IDUA
ANKZF1
DLD
MERTK
NASP
PPFIA4
ANKZF1
ANKZF1
ZNF292
PGLS
NASP
PDK3
ZNF292
IDUA
ZNF292
ZNF292
NASP
ANKZF1
ZNF292
NASP
IDUA
NASP
PPFIA4
ANKZF1
IDUA
ANKZF1
ANKZF1
ZNF292
NASP
IDUA
ANKZF1
NASP
ZNF292
NASP
PPFIA4
IDUA
ANKZF1
NASP
PPFIA4
IDUA
ANKZF1
PLOD2
NASP
PPFIA4
MERTK
ZNF292
NASP
ANKZF1
ZNF292
IDUA
ANKZF1
PLOD2
ZNF292
IDUA
ANKZF1
NASP
IDUA
ANKZF1
NASP
IDUA
ANKZF1
ANKZF1
NASP
PPFIA4
ANKZF1
IDUA
ZNF292
DLD
PPFIA4
ANKZF1
ZNF292
ANKZF1
PPFIA4
SLC35A3
ARPP19
ZNF292
AGL
PPFIA4
ANKZF1
ZNF292
IDUA
ANKZF1
PHKA2
ANKZF1
SLC37A4
IDUA
ANKZF1
NASP
PPFIA4
NASP
PPFIA4
IDUA
ANKZF1
ZNF292
PPFIA4
ANKZF1
ANKZF1
NASP
PPFIA4
IDUA
ANKZF1
IDUA
ANKZF1
NASP
IDUA
ANKZF1
B3GAT3
ZNF292
ZNF292
ZNF292
ZNF292
ZNF292
ZNF292
ZNF292
PAXIP1
NASP
ANKZF1
GPC3
IDUA
NASP
IDUA
ANKZF1
NASP
ANKZF1
PPFIA4
ANKZF1
PPFIA4
ANKZF1
IDUA
ANKZF1
NASP
NASP
PPFIA4
ANKZF1
ZNF292
ZNF292
NASP
PPFIA4
ANKZF1
SLC35A3
ARPP19
HS6ST2
PPFIA4
IDUA
ANKZF1
ZNF292
ZNF292
NASP
PPFIA4
ZNF292
ZNF292
NASP
ANKZF1
NASP
ANKZF1
DLD
RRAGD
GOT2
ZNF292
ZNF292
PHKA2
ANKZF1
IDUA
ZNF292
ZNF292
PLOD2
ZNF292
NASP
PPFIA4
ANKZF1
NASP
NASP
ANKZF1
ZNF292
ZNF292
ZNF292
NASP
PPFIA4
ANKZF1
CACNA1H
NASP
PPFIA4
ANKZF1
IDUA
ME2
PPFIA4
IDUA
ANKZF1
ZNF292
PPFIA4
ANKZF1
ZNF292
IDUA
ANKZF1
CACNA1H
ZNF292
NASP
IDUA
ANKZF1
MIF
PHKA2
ZNF292
PPFIA4
ANKZF1
ZNF292
ZNF292
GOT2
ZNF292
TFF3
GPC3
NASP
PPFIA4
VEGFA
ANKZF1
PPFIA4
ANKZF1
ZNF292
NASP
ANKZF1
ZNF292
ZNF292
ARPP19
PPFIA4
IDUA
NASP
ZNF292
ANKZF1
ZNF292
NASP
PPFIA4
ANKZF1
PPFIA4
ANKZF1
PPFIA4
NASP
IDUA
ANKZF1
CHST1
NASP
ANKZF1
IDUA
ANKZF1
NASP
PPFIA4
ANKZF1
IDUA
ANKZF1
PPFIA4
IDUA
ANKZF1
IDUA
ANKZF1
NASP
PPFIA4
ANKZF1
ZNF292
GALK1
ZNF292
ZNF292
ANKZF1
ZNF292
ANKZF1
PPFIA4
ANKZF1
ANKZF1
ZNF292
B3GAT3
SLC25A10
ZNF292
IDUA
PPFIA4
ANKZF1
ANKZF1
IDUA
ANKZF1
NASP
ANKZF1
NASP
ANKZF1
GPC3
ZNF292
ARPP19
ZNF292
PHKA2
NASP
PPFIA4
ANKZF1
MIF
FAM162A
IDUA
ANKZF1
NASP
AK3
NASP
PPFIA4
ANKZF1
ZNF292
IDUA
ANKZF1
ANKZF1
NASP
PPFIA4
ANKZF1
EFNA3
IDUA
NASP
PPFIA4
ANKZF1
ZNF292
ZNF292
NASP
STMN1
AURKA
KIF20A
CDK1
HMMR
CENPA
NASP
PPFIA4
ANKZF1
ZNF292
ZNF292
ZNF292
ZNF292
NASP
PPFIA4
ANKZF1
PPFIA4
IDUA
ANKZF1
ZNF292
ZNF292
IDUA
